# Supplementary material for: Effect of birth weight and nutritional status on transverse maxillary growth: Implications for maternal and infant health
Source: PLoS One. 2020 Jan 30;15(1):e0228375. doi: 10.1371/journal.pone.0228375 (PMC6992174; doi:10.1371/journal.pone.0228375)
Supplement: S1 Data set — (XLSX) [file pone.0228375.s001.xlsx]

## Sheet: Hoja1
Code	Sex	Birth weight	Bottle feeding pattern scale	BMI-for-age z-score	Upper intermolar distance	Age
212	female	3900	9	-0.53	48.35	8
227	male	2780	7	-0.47	43.05	9
229	male	3300	7	2.52	45.75	8
245	female	2700	2	0.37	43.68	8
262	male	3500	9	-0.42	48.39	7
272	male	3700	3	-0.72	47.11	8
276	male	4450	9		47.85	9
279	male	3700	9	-0.15	46.49	9
327	female	2000	4	-0.32	43.69	8
335	male	4600	8	-0.16	46.8	8
345	female	2350	4	-0.16	42.8	8
349	female	3800	7	0.93	42.42	7
354	male	3960	9	2.45	48.56	7
366	male	3100	1	-0.56	43.12	7
81	female	4000	8	0.3	43.11	8
100	female	2900	10	-1.94	45	8
196	female	2400	2	-1.01	47.09	9
197	female	3330	6	-2.43	46.05	9
201	male	3300	2	0.11	46.44	9
205	male	4000	6	-0.53	48.27	9
244	female	2950	5	0.43	44.7	9
269	female	3100	7	-0.31	42.87	7
295	male	4000	8	-0.27	43.2	7
305	female	4000	2	-1.16	42.43	9
314	female	2200	1	2.05	46.94	8
336	male	3250	9	1.26	48.04	7
357	male	2700	7	1.23	47.34	7
296	male	3800	2	0.38	43.21	7
88	female	3660	10	-0.09	43.31	9
127	female	2300	8	-0.28	41.11	8
147	female	3500	8	-0.7	44.47	7
185	male	4200	1	0.38	45.57	8
187	male	3950	9	-0.14	43.56	8
198	male	3280	1	-1.35	45.92	9
208	female	3500	8	-0.54	46.28	8
210	male	3750	1	-0.03	47.59	9
211	female	3250	6	-0.03	50.65	9
223	male	3900	7	0.05	50.46	9
235	male	2640	1	-1.23	44.68	9
237	female	3340	2	0.88	45.82	9
240	female	3000	7	-0.06	46.75	8
243	female	4400	9	-0.23	49.07	9
247	female	3050	5	0.53	46.51	8
248	female	2800	1	-1.5	45.05	8
255	female	3870	1	-0.13	46.18	8
258	female	3600	9	0.15	45.21	7
259	female	3085	2	-0.51	41.35	7
264	male	4000	10	2.09	44.39	7
266	male	4400	6	1.29	53.43	9
270	male	3300	7	-0.48	39.18	7
271	male	4730	5	1.39	44.72	7
273	male	3100	5	-1.41	43.56	9
274	male	3900	2	1.28	47.99	8
284	male	3570	8	0.9	47.09	9
285	female	3600	5	0.12	45.71	8
286	female	3300	4	-0.54	45.38	8
288	female	3930	6	-1.46	45.74	9
306	female	4450	7	0.05	43.47	8
308	female	3750	5	0.78	43.31	8
309	male	3200	7	0.48	45.54	9
311	male	3400	6	-0.88	48.88	8
316	male	3800	1	-0.66	48.28	9
317	male	2750	8	-1.33	44.37	8
329	male	4200	7	2.37	46.97	8
333	female	3479	1	0.13	44.87	8
340	male	3630	5	1.71	48.66	7
341	male	2870	4	-0.65	44.35	7
344	female	2650	10	-1.12	42.21	8
353	female	3790	8	0.33	44.79	7
360	male	3400	5	-1.83	48.29	7
362	female	3800	7	-0.36	42.26	7
365	female	3100	10	-1.07	42.07	7
367	female	2770	7	1.18	49.2	8
90	female	3090	4	-0.53	47.02	8
171	male	3030	5	-0.1	40.64	7
186	female	3400	4	-1.59	44.56	8
190	female	2730	7	-1.34	44.72	7
194	male	3710	10	-1.15	47.06	7
220	female	2700	2	0.55	46.99	9
242	female	3360	9	-0.69	41.76	9
249	female	3000	4	-1.91	31.71	9
265	female	2947	2	3.09	44.98	9
267	female	4000	1	1.21	45.47	7
280	male	4100	1	-0.16	44.76	7
294	female	3200	5	0.7	47.06	9
299	female	1800	1	-1.51	44.41	8
324	female	3800	4	2.07	48.18	8
339	male	2300	4	-0.44	42.91	7
347	female	4000	7	0.32	51.02	8
352	female	3600	1	-0.71	40.19	7
136	male	2850	9	-0.01	46.32	9
192	female	2600	1	-1.32	50.08	9
193	female	3550	10	-1.36	42.81	9
217	female	2150	4	0.49	40.51	8
356	male	4500	8	-0.01	47.4	7
93	male	2450	3	-0.99	47.32	8
226	female	3570	9	-1.16	45.28	9
307	female	3700	6	-0.29	38.96	8
328	male	3650	1	0.8	49.59	8
86	female	3300	10	0.44	42.7	8
89	male	3200	5	-0.04	43.75	8
94	male	3400	5	0.9	46.76	8
109	female	3100	5	-1.78	44.87	7
155	male	3000	1	-0.25	51.95	8
179	male	3000	1	-0.36	47.81	7
191	female	3460	9	-0.21	44.23	7
199	female	3250	3	0.28	47.77	9
200	female	3200	4	1.04	46.16	7
204	female	2500	10	-1.64	41.53	8
206	female	2700	2	-0.63	45.03	8
207	male	3460	5	0.08	47.27	9
209	male	3900	9	-0.79	44.37	8
216	female	2800	6	0.55	43.26	9
219	female	1450	5	-0.97	45.2	9
221	female	2900	7	-0.49	41.89	9
234	male	4000	3	-0.21	48.72	9
252	female	3700	1	0.35	49.55	7
261	male	2970	3	0.06	41.62	7
290	male	2800	6	-0.81	48.83	9
297	female	2665	5	-0.67	43.45	8
312	female	2950	5	1.35	43.91	8
318	female	2720	5	0.57	47.2	9
320	female	3700	2	0.73	46.93	9
321	female	2730	10	-1.9	45.52	8
326	female	3850	1	0.32	46.17	7
331	female	2450	3	0.06	41.11	9
332	male	3000	8	0.25	46.88	8
351	female	3100	3	-0.26	46.05	7
363	male	4100	1	0.39	46.97	7
275	male	3300	1	-0.56	44.73	9
325	male	3500	1	0.46	48.63	8
350	male	3500	1	-0.06	47.89	7
241	female	3060	2	-0.07	44.62	8
135	male	4000	10	0.83	47.84	8
168	female	3700	4	-0.64	40.29	7
230	male	4450	8	0.34	41.44	7
287	male	3520	1	-1.4	48.35	9
289	male	2930	3	0.36	47.6	7
298	female	3365	5	0.71	47.74	8
313	male	3900	1	-0.16	50.25	9
319	female	4220	1	-0.39	46.25	9
330	male	3765	1	0.08	44.11	8
338	female	3900	2	-0.21	44.83	7
301	female	3150	9	-0.45	38.56	9
117	male	2000	8	0.03	44.82	7
214	female	3900	10	0.82	45.86	8
281	female	1400	2		47.1	7
334	female	2855	2	-1.44	42.77	8
361	female	2610	10	-0.53	43.17	7
128	male	4500	4	2.14	46.77	8
175	male	3290	8	0.3	36.2	8
228	male	3200	1	-0.21	46.99	8
239	male	1200	3	-0.16	42.66	9
346	female	3300	9	1.76	44.06	8
149	male	3800	9	-0.29	47.55	7
203	male	3230	2	0.72	47.51	7
253	male	3350	3	1.61	46.7	8
310	male	3860	4	0.73	48.52	8

## Sheet: Hoja2
Bottle stage (in days)
30
90		9999=missing
90		8888=Doesn´t apply (the child never was bottle fed)
9999
20
365
15
15
240
60
240
90
15
8888
60
10
545
120
730
120
180
90
60
940
8888
15
90
545
1
60
60
8888
24
8888
60
8888
120
90
8888
1095
90
30
180
8888
8888
30
1095
1
120
90
150
180
480
60
180
210
120
90
180
90
120
8888
60
90
8888
180
240
1
60
150
90
3
90
240
180
210
90
2
9999
15
240
1065
8888
8888
180
8888
210
210
90
8888
30
8888
8
210
60
300
30
120
8888
1
180
150
180
8888
8888
15
365
210
8
9999
180
30
120
180
90
365
8888
365
120
180
150
150
425
1
8888
365
60
300
8888
8888
8888
8888
9999
5
210
60
8888
365
180
8888
8888
8888
1095
20
60
9
545
730
1
210
60
8888
365
15
15
9999
365
240
